# Supplementary material for: Differences in Fat-Free Mass According to Serum Vitamin D Level and Calcium Intake: Korea National Health and Nutrition Examination Survey 2008–2011
Source: J Clin Med. 2021 Nov 20;10(22):5428. doi: 10.3390/jcm10225428 (PMC8623334; doi:10.3390/jcm10225428)
Supplement: Supplementary file 1 [file jcm-10-05428-s001.zip]

Archive with 1 entries (1 files):
- jcm-1417619-supplementary.pdf
